# Supplementary material for: The Maize ZmBES1/BZR1-9 Transcription Factor Accelerates Flowering in Transgenic Arabidopsis and Rice
Source: Plants (Basel). 2023 Aug 19;12(16):2995. doi: 10.3390/plants12162995 (PMC10459471; doi:10.3390/plants12162995)
Supplement: Supplementary file 1 [file plants-12-02995-s001.zip]

Archive with 1 entries (1 files):
- plants-2537707-supplementary.xls
