# Supplementary material for: The Maize ZmBES1/BZR1-9 Transcription Factor Accelerates Flowering in Transgenic Arabidopsis and Rice
Source: Plants (Basel). 2023 Aug 19;12(16):2995. doi: 10.3390/plants12162995 (PMC10459471; doi:10.3390/plants12162995)
Supplement: Supplementary file 1 [file plants-12-02995-s001.zip › plants-2537707-supplementary.xls]

## Sheet: Table S1
Table S1 Primers used in the study.
Primer name	sequence (5'-3')	Describition
1300-F	TGGAGAGGACAGCCCAAGCTTATGAACGGGGGAGAAGGAGA	Amplication of the CDS of ZmBES1/BZR1-9
1300-R	CTCACCATGACCGGTGGATCCAGCGCGGTCAGCGCCGGC
9F	ACAACAACGACGTGCTCAAG	PCR detection of ZmBES1/BZR1-9 in transgenic Arabidopsis and rice
9R	CCTCGAGTTCCCCAGGGT
q9f1	ACAACAACGACGTGCTCAAG	RT-PCR detection of ZmBES1/BZR1-9 in transgenic Arabidopsis
q9r1	CCTCGAGTTCCCCAGGGT
q9f2	GTGGCTCAACAACCTGTC	RT-PCR detection of ZmBES1/BZR1-9 in transgenic rice
q9r2	TACTCGTCGCTCACCTTC
qAf	TGGCTGAGGCTGATGATA	Amplication of AtACTIN2 used as control in RT-PCR and qRT-PCR
qAr	AAGGTCAAGACGGAGGAT
qGf	TCATCACCACCGACTACA	Amplication of OsGAPDH used as control in RT-PCR
qGr	ATCAACGACAGAGACATCC
D-0170-F	CCGCCTGGTTCTTCCCTAAC	Amplication of At2-MMP in qRT-PCR
D-0170-R	TGGTAAGCGCATCAAGCTCA
D-2231-F	CATCAGGGCCGTACACAAGT	Amplication of AtPCC1 in qRT-PCR
D-2231-R	TACGCCGCAGCAGAAGATAC
D-7800-F	CCAAACTCACACACTGCTGC	Amplication of AtMYB56 in qRT-PCR
D-7800-R	CAAACTGGGCAACAAGCTCC
D-7900-F	ATCAACGGTGGTGCTAGGTG	Amplication of AtGRDP2 in qRT-PCR
D-7900-R	TCAAGCTGTAACTGCGTCGT
D-9530-F	CGCTGATCCGTTTTCAGTCG	Amplication of AtPELPK1 in qRT-PCR
D-9530-R	GGGCAACTCTGGTTTAGGGA

## Sheet: Table S2
Table S2. The number of E-box and BRRE elements in the promoter region of the candidate gene.
Gene Name	Gene ID	No. of E-box	No. of BRRE
AtPELPK1	AT5G09530	16	0
AtMMP	AT1G70170	8	1
AtGRDP2	AT4G37900	13	0
AtPCC1	AT3G22231	10	0
AtMYB56	AT5G17800	8	2
OsBTBN19	Os09g0420900	14	0
OsRNS4	Os09g0537700	13	2
OsGA20OX1	Os03g0856700	15	2
OsCCR19	Os09g0419200	8	2
unknown	Os02g0205500	8	3
